# Supplementary material for: Primer Sets Developed for Functional Genes Reveal Shifts in Functionality of Fungal Community in Soils
Source: Front Microbiol. 2016 Nov 29;7:1897. doi: 10.3389/fmicb.2016.01897 (PMC5126076; doi:10.3389/fmicb.2016.01897)
Supplement: Supplementary file 1 [file Table1.XLSX]

## Sheet: Cellobiosedehydrogenesa
				Forward primer							Reverse primer (2)
Accession number	Name	Order	Phyla	L	L	V	A	W	P/A		S	G	I	G	P
EHA22215	Aspergillus niger	Eurotiales	A	CTN	ATN	GCN	GCN	TGG	CCN		TCN	GGN	ATH	GGN	CCN
XP_003190291	Aspergillus oryzae RIB40	Eurotiales	A	CTN	ATN	GGN	GCN	TGG	CCN		TCN	GGN	ATH	GGN	CCN
ADT70773	Chaetomium atrobrunneum	Sordariales	A	CTN	ATN	ACN	GCN	TGG	CCN		GGN	GGN	ATH	GGN	CCN
AAC26221	Myceliophthora thermophila	Sordariales	A	CTN	ATN	GCN	GCN	TGG	CCN		TCN	GGN	ATH	GGN	CCN
XP_003650940	Thielavia terrestris	Sordariales	A	CTN	CTN	GTN	GCN	TGG	CCR		TCN	GGN	ATH	GGN	CCN
ADT70778	Stachybotrys bisbyi	Hypocreales	A	CTN	CTN	GTN	GCN	TAY	CCN		TCN	GGN	ATH	GGN	CCN
EGX91990	Cordyceps militaris	Hypocreales	A	ATH	TTY	GTN	ATG	TAY	CCN
EFY91067	Metarhizium acridum	Hypocreales	A					TGG	CCN		TCN	GGN	ATH	GGN	CCN
EGU74751	Fusarium oxysporum	Hypocreales	A	CTN	GTN	GTN	GCN	TGG	CCN		TCN	GGN	ATH	GGN	CCN
CCD53425	Botryotinia fuckeliana	Helotiales	A	CTN	ATN	GTN	GCN	TGG	CCN		TCN	GGN	ATH	GGN	CCN
EGY14232	Verticillium dahliae	Glomerellales	A	CTN	TTY	ATG	GCN	CAY	CCN
EEY23987	Verticillium albo-atrum	Glomerellales	A	CTN	TTY	ATG	GCN	CAY	CCN
XP_001939778	Pyrenophora tritici-repentis	Pleosporales	A	CTN	CTN	GTN	GCN	TGG	CCN		TCN	GGN	ATH	GGN	CCN
CBY00194	Leptosphaeria maculans	Pleosporales	A	CTN	CTN	GTN	GCN	TGG	CCN		TCN	GGN	ATH	GGN	CCN
XP_003021384	Trichophyton verrucosum	Onygenales	A					TGG	CCN		TCN	GGN	ATH	GGN	CCN
XP_002622582	Ajellomyces dermatitidis SLH14081]	Onygenales	A					TGG	CCN		TCN	GGN	ATH	GGN	CCN
EHA58327	Magnaporthe oryzae	Magnaporthales	A	CTN	CTN	GTN	GCN	TGG	CCN		TCN	GGN	ATH	GGN	CCN
AAF69005	Humicola insolens	others	A	CTN	CTN	GTN	GCN	TGG	GCN		TCN	GGN	ATH	GGN	CCN
AAB61455	Phanerochaete chrysosporium	Corticiales	B	CTN	CTN	GTN	GCN	TGG	GCN		TCN	GGN	ATH	GGN	CCN
BAC20641	Grifola frondosa	Agaricales	B	CTN	CTN	GTN	GTN	TGG	ACN		TCN	GGN	ATH	GGN	CCN
EFI91158	Schizophyllum commune	Agaricales	B	CTN	CTN	GTN	GCN	TGG	GCN		TCN	GGN	ATH	GGN	CCN
XP_001835032	Coprinopsis cinerea okayama7	Agaricales	B	CTN	GTN	GTN	GCN	TGG	CCN		TCN	GGN	ATH	GGN	CCN
AAC50004	Trametes versicolor	Polyporales	B	CTN	CTN	GTN	GCN	TGG	CCN		TCN	GGN	ATH	GGN	CCN
BAD36748	Irpex lacteus	Polyporales	B	CTN	CTN	GTN	GCN	TGG	CCN		TCN	GGN	ATH	GGN	CCN
BAD32781	Coniophora puteana	Boletales	B	CTN	CTN	GTN	GCN	TGG	GCN		TCN	GGN	ATH	GGN	CCN
EGO19852	Serpula lacrymans var. lacrymans	Boletales	B	CTN	CTN	GTN	GCN	TGG	CCN		TCN	GGN	ATH	GGN	CCN
ACF60617	Ceriporiopsis subvermispora	Russulales	B	CTN	CTN	GTN	GCN	TGG	CCN		TCN	GGN	ATH	GGN	CCN
AAO64483	Athelia rolfsii	Atheliales	B	CTN	ATN	GTN	GCN	TGG	CCN		TCN	GGN	ATH	GGN	CCN
Consensus				YTB	VTN	GNN	GCN	TGG	SCN		WSN	GGN	ATH	GGN	CCN

## Sheet: Glucose oxidases
				Forward primer									Reverse primer (3)
Accession number	Name	Order	Phyla	D	Y	I/V	I/V	V	G	G	G		E	V	I	L	A/S
AAB09442	Talaromyces flavus	Eurotiales	A	GAT	TAC	ATT	ATT	GCT	GGT	GGT	GGT		GAA	GTC	L		GCT/GCC/GCA/GCG
ADP03053	Aspergillus niger	Eurotiales	A	GAC	TAC	ATC	GTT	GTG	GGA	GGC	GGC		GAA/GAG	GTA/C/G/T	L		GCT/GCC/GCA/GCG
EGY23602	Verticillium dahliae	Glomerellales	A	GAC	TAC	ATC	ATT/ATC/ATA	GTx	GGT/GGC/GGA/GGG		GGT/GGC/GGA/GGG		GAA/GAG	GTA/C/G/T	L		GCT/GCC/GCA/GCG
CCF35772	Colletotrichum higginsianum	Glomerellales	A	GAC	TAC	GTx	ATT/ATC/ATA	GTx	GGT/GGC/GGA/GGG		GGT/GGC/GGA/GGG		GAA/GAG	GTA/C/G/T	ATT/ATA/ATC		GCT/GCC/GCA/GCG
EEY22930	Verticillium albo-atrum	Glomerellales	A	GAC	TAC	ATC	ATC	GTC	GGC	GGC	GGC		GAA/GAG	GTA/C/G/T	GTT/GTC/GTA/GTG	GTT/GTC/GTA/GTG	S
CAD88590	Botryotinia fuckeliana	Helotiales	A	GAT	TAT	ATC	ATC	GTT	GGT	GCT	GGA		GAA	GTC	ATT	CTT	S
XP_001588502	Sclerotinia sclerotiorum	Helotiales	A	GAT	TAT	ATT	GTT	GCT	GGT	GGC	GGC		GAA/GAG	GTA/C/G/T	L		GCT/GCC/GCA/GCG
EGR46332	Trichoderma reesei QM6a	Hypocreales	A	GAT/GAC	TAT/TAC	ATT/ATC/ATA	ATT/ATC/ATA	GTx	GGT/GGC/GGA/GGG		GGT/GGC/GGA/GGG		GAA/GAG	GTA/C/G/T	ATT/ATA/ATC		S
EFZ02033	Metarhizium anisopliae	Hypocreales	A	GAT/GAC	TAT/TAC	ATT/ATC/ATA	GTx	ATT/ATC/ATA	GGT/GGC/GGA/GGG		GGT/GGC/GGA/GGG		GAA/GAG	GTA/C/G/T	ATT/ATA/ATC	GTT/GTC/GTA/GTG	GCT/GCC/GCA/GCG
EGX94423	Cordyceps militaris	Hypocreales	A	GAT/GAC	TAT/TAC	ATT/ATC/ATA	ATT/ATC/ATA	GTx	GGT/GGC/GGA/GGG		GGT/GGC/GGA/GGG		GAA/GAG	GTA/C/G/T	ATT/ATA/ATC		GCT/GCC/GCA/GCG
EHA51690	Magnaporthe oryzae	Magnaporthales	A	GAT/GAC	TAT/TAC	GTx	GTx	GTx	GGT/GGC/GGA/GGG		GGT/GGC/GGA/GGG		GAA/GAG	GTA/C/G/T	GTT/GTC/GTA/GTG		S
EEH49925	Paracoccidioides brasiliensis	Onygenales	A	GAT/GAC	TAT/TAC	ATT/ATC/ATA	ATT/ATC/ATA	GTx	GGT/GGC/GGA/GGG		GGT/GGC/GGA/GGG		GAA/GAG	GTA/C/G/T	ATT/ATA/ATC		GCT/GCC/GCA/GCG
EFW19087	Coccidioides posadasii	Onygenales	A	GAC	TAC	ATT	ATC	GGC	GGA	GGG	GGT/GGC/GGA/GGG		GAA/GAG	GTA/C/G/T	ATT/ATA/ATC		S
CAD60605	Podospora anserina	Sordariales	A	GAT/GAC	F	ATT/ATC/ATA	ATT/ATC/ATA	GCT/GCC/GCA/GCG	GGT/GGC/GGA/GGG		GGT/GGC/GGA/GGG		GAA/GAG	GTA/C/G/T	ATT/ATA/ATC		GCT/GCC/GCA/GCG
EFI91979	Schizophyllum commune	Agaricales	B	GAC	TAC	ATC	GTG	GTT	GGC	GGT	GGC		GAG	GTC	ATC	GTC	GCT/GCC/GCA/GCG
XP_002910108	Coprinopsis cinerea	Agaricales	B	GAC	TAT	ATT	GTC	GTC	GGT	GGT	GGC		GAA	GTC	ATC	TTG	GCT
3FIM_B	Pleurotus Eryingii	Agaricales	B	GAT/GAC	TAT/TAC	GTx	GTx	GTx	GGT/GGC/GGA/GGG		GGT/GGC/GGA/GGG		GAA/GAG	GTA/C/G/T	GTT/GTC/GTA/GTG		S
NW_002489209	Moniliophthora perniciosa	Agaricales	B	GAC	TAC	GTT	CAC	GTT
Q6QWR1	Phanerochaete chrysosporium	Corticiales	B	GAT/GAC	TAT/TAC	ATT/ATC/ATA	ATT/ATC/ATA	GTx	GGT/GGC/GGA/GGG		GGT/GGC/GGA/GGG		GAA/GAG	GTA/C/G/T	ATT/ATA/ATC		GCT/GCC/GCA/GCG
CCA75795	Piriformospora indica	Sebacinales	B	GAT/GAC	TAT/TAC	GTx	GTx	GTx	GGT/GGC/GGA/GGG		GGT/GGC/GGA/GGG		GAA/GAG	GTA/C/G/T	ATT/ATA/ATC		GCT/GCC/GCA/GCG
CBQ73956	Sporisorium reilianum	Ustilaginales	B	GAT/GAC	I	ATT/ATC/ATA	ATT/ATC/ATA	GTx	GGT/GGC/GGA/GGG		GGT/GGC/GGA/GGG		GAA/GAG	GTA/C/G/T	ATT/ATA/ATC		GCT/GCC/GCA/GCG
				GAY	TAY	RTW	RTN	RYN	GGH	GGN	GGH		GAR	GTN	ATH	YTR	GCN
			(A = Ascomycota, B= Basidiomycota)

## Sheet: GH6
Accession number	Name	Order	Phyla	Type	L	P	D	R	D	C
BAA74458.1	Acremonium cellulolyticu	mitosporic ascomycota	A		L	P	D	R	D	C
AAA50607.1	Agaricus bisporus	Agaricales	B		L	P	D	R	D	C
CCA20052	Albugo laibachii Nc14	Oomycete	O
AAQ09258	Anaeromyces sp	Neocallimastigales	N
CCD44345.	Botryotinia fuckeliana	Helotiales	A		L	P	D	R	D	C
BAE64227	Aspergillus oryzae	Eurotiales	A		L	P	D	R	D	C
ABF50873	Emericella nidulans	Eurotiales	A		L	P	D	R	D	C
AAW64927	Chaetomium thermophilum	Sordariales	A		L	P	D	R	D	C
BAH08702	Coprinopsis cinerea	Agaricales	B	6a	L	P	D	R	D	C
BAH08703	Coprinopsis cinerea	Agaricales	B	6b	L	P	D	R	D	C
BAH08704	Coprinopsis cinerea	Agaricales	B	6c	L	P	D	R	D	C
BAH08705	Coprinopsis cinerea	Agaricales	B	6D	L	P	D	R	D	C
BAH08706	Coprinopsis cinerea	Agaricales	B	6E	L	P	D	R	D	C
AAA65585	Fusarium oxysporum	Hypocreales	A
BAB39154	Humicola insolens	mitosporic ascomycota	A	Avidelase	L	P	D	R	D	C
AAA34210	Hypocrea jecorina	Hypocreales	A		L	P	D	R	D	C
ABF56208	Hypocrea koningii	Hypocreales	A		L	P	D	R	D	C
AAK28357	Lentinula edodes	Agaricales	B		L	P	D	R	D	C
BAG48183	Irpex lacteus	Polyporales	B		L	P	D	R	D	C
XP_360146.1	Magnaporthe oryzae	Magnaporthales	A		L	P	D	R	D	C
CAD70733	Neurospora grassa	Sordariales	A		L	P	D	R	D	C
ADX86895	Penicillium decumbens	Eurotiales	A		L	P	D	R	D	C
BAF80327	Polyporus arcularius	Polyporales	B		L	P	D	R	D	C
CAH05678	Stilbella annulata	Glomerellales	A		L	P	D	R	D	C
AEO62210	Thielavia terrestris	Sordariales	A		L	P	D	R	D	C
AAF35251	Trametes versicolor	Polyporales	B
AAU05379	Trichoderma parceramosum	Hypocreales	A	Precursor	L	P	D	R	D	C
AAT64008	Volvariella volvacea	Agaricales	B		L	P	D	R	D	C

## Sheet: GH15
	G	L	G	E	P	K	F			F	D	L	W	E	E
EUR1	G	L	G	E	P	K	F			Y	D	L	W	E	E
EUR2	G	L	G	E	P	K	F			F	D	L	W	E	E
EUR3	G	L	G	E	P	K	F			Y	D	L	W	E
EUR4	G	L	G	E	P	K	F			F	D	L	W	E	E
EUR6	G	L	G	E	P	K	F			Y	D	L	W	E	E
EUR7	G	L	G	E	P	K	F			Y	D	L	W	E	E
EUR8	G	L	A	E	P	K	Y			F	D	L	W	E	E
EUR9	G	L	G	E	A	K	F			F	D	L	W	E	E
EUR10	G	L	G	E	P	K	F			F	D	L	W	E	E
HYP1	G	L	G	E	P	K	F			F	D	L	W	E	E
HYP2	G	L	G	E	P	K	F			F	D	L	W	E	E
HYP4	G	L	A	E	P	K	F			F	D	L	W	E	E
HYP5	G	L	G	E	P	K	F			F	D	L	W	E	E
SOR1	G	L	G	E	P	K	F			Q	D	L	W	E	E
SOR2	G	L	G	E	P	K	F			F	D	L	W	E	E
SOR3	G	L	G	E	P	K	F			F	D	L	W	E	E
SOR4	G	L	G	E	P	K	F			F	D	L	W	E	E
SOR5	G	L	G	E	P	K	F			F	D	L	W	E	E
PLEO1	G	L	G	E	P	K	F			F	D	L	W	E	E
PLEO2	G	L	G	E	P	K	F			F	D	L	W	E	E
GLO1	G	L	G	E	A	K	Y			F	D	L	W	E	E
GLO2	G	L	G	E	A	K	F			F	D	L	W	E	E
GLO3	G	L	G	E	P	K	F			F	D	L	W	E	E
HEL1	G	L	G	E	P	K	F			F	D	L	W	E	E
HEL2	G	L	G	E	P	K	Y			F	D	L	W	E	E
MitA1	G	L	G	E	A	K	F			F	D	L	W	E	E
MitA2	G	L	G	E	P	K	F			F	D	L	W	E	E
MAG1	G	L	G	E	P	K	Y			F	D	L	W	E	E
MAG2	G	L	G	E	P	K	Y			F	D	L	W	E	E
AGA1	G	L	G	E	P	K	F			Y	D	L	W	E	E
AGA2	G	L	G	E	P	K	F			F	D	L	W	E	E
AGA4	G	L	G	E	P	K	F			F	D	L	W	E	E
AGA5	G	L	G	E	P	K	F			F	D	L	W	E	E
AGA6	G	L	G	E	P	K	F			F	D	L	W	E	E
AGA7	G	L	G	E	P	K	F			F	D	L	W	E	E
AGA9	G	L	G	E	P	K	F			F	D	L	W	E	E
PUC1	G	L	G	E	P	K	F			S	D	L	W	E	E
PUC2	G	L	G	E	P	K	Y			F	D	L	W	E	E
POL1	G	L	G	E	P	K	F			F	D	L	W	E	E
POL2	G	L	G	E	P	K	F			F	D	L	W	E	E
TREM3	G	L	N	E	P	K	F			F	D	L	W	E	E
RUS1	G	L	G	E	P	K	F			Y	D	L	W	E	E
RUS2	G	L	G	E	P	K	F			F	D	L	W	E	E
SEB1	G	L	G	E	P	K	F			F	D	L	W	E	E
MUC1	C	L	G	E	P	K	F			F	D	L	W	E	E
MUC2	C	L	G	E	P	K	F			F	D	L	W	E	E
MUC3	C	L	G	E	P	K	F			F	D	L	W	E	E
BAC1										H	G	I	W	E	M
Consensus	GGN	YUR	GGN	GAR	CCN	AAR				UAY/UUC	GAY	YUR	UGG	GAR	GAR

## Sheet: GH18
		I	G	G	W	G	D					D	I	D	W	E	Y
	HYP7	I	G	G	F	G	D				HYP7	D	V	D	W	E	Y
	EUR1	I	G	G	W	G	D				EUR1	D	I	D	W	E	Y
	EUR2	I	G	G	W	G	D				EUR2	D	I	D	W	E	Y
	EUR3	I	G	G	W	G	D				EUR3	D	I	D	W	E	Y
	EUR4	I	G	G	W	G	D				EUR4	D	I	D	W	E	Y
	EUR5	I	G	G	W	G	D				EUR5	D	I	D	W	E	Y
	EUR6	I	G	G	W	G	D				EUR6	D	I	D	W	E	Y
	EUR7	I	G	G	W	G	D				EUR7	D	I	D	W	E	Y
	EUR8	I	G	G	W	G	D				EUR8	D	I	D	W	E	Y
	EUR9	I	G	G	W	G	D				EUR9	D	I	D	W	E	Y
	SOR9	I	G	G	W	G	D				SOR9	D	V	D	W	E	Y
	SOR11	I	G	G	W	G	D				SOR11	D	I	D	W	E	Y
	GLO3	I	G	G	W	G	D				GLO3	D	I	D	W	E	Y
	GLO7	I	G	G	W	G	D				GLO7	D	M	D	W	E	Y
	MAG1	I	G	G	W	G	D				MAG1	D	M	D	W	E	F
	OtherA	V	G	G	W	G	D				OtherA	D	I	D	W	E	Y
	AGA1	V	G	G	W	G	G				AGA1	D	I	D	W	E	Y
	AGA2	V	G	G	W	G	G				AGA2	D	I	D	W	E	Y
	AGA4	I	G	G	W	G	G				AGA4	D	L	D	W	E	Y
	BOL1	V	G	G	W	G	G				BOL1	D	F	D	W	E	Y
	RUS1	V	G	G	W	D	G				RUS1	D	F	D	W	E	Y
	BOL2	I	G	G	W	T	G				BOL2	D	I	D	W	E	Y
	TREM1	I	G	G	W	T	G				TREM1	D	I	D	W	E	Y
	TREM2	I	G	G	W	T	G				TREM2	D	I	D	W	E	Y
	AGA3	I	G	G	W	T	G				AGA3	D	L	D	W	E	Y
	AGA6	I	G	G	W	T	G				AGA6	D	I	D	W	E	Y
	AGA8	I	G	G	W	T	A				AGA8	D	F	D	W	E	Y
	BOL2	I	G	G	W	T	G				BOL2	D	I	D	W	E	Y
	PUC1	T	G	G	W	N	G				PUC1	D	F	S	W	I	Y
	PUC2	I	G	G	W	D	G				PUC2	D	I	D	W	E	Y
	GLO1	I	G	G	W	T	G				GLO1	D	I	D	W	E	Y
	GLO2	L	G	G	W	T	G				GLO2	D	F	D	W	E	Y
	GLO4	I	G	G	W	A	D				GLO4	D	F	D	W	E	Y
	Bacteria										Bacteria	D	I	D	Y	E	Y
											HYP2	D	I	D	W	E	Y
	ASCOS	ATH	GGN	GGN	TGG	GGN	GAY				HYP8	D	L	D	W	E	Y
	BASIDIOS	ATH	GGN	GGN	TGG	ACN	GGN				PLEO1	D	I	D	W	E	Y
											SOR3	D	I	D	W	E	Y
											SOR4	D	I	D	W	E	Y
											SOR5	D	I	D	W	E	Y
											SOR6	D	I	V	W	E	Y
											SOR7	D	I	D	W	E	Y
											SOR8	D	I	D	W	E	Y
											GLO5	D	I	D	W	E	Y
											GLO6	D	I	D	W	E	Y
											GLO9	D	I	D	W	E	Y
											HEL2	D	I	D	W	E	H
											MAG4	D	L	D	W	E	Y
											MUC2	D	I	D	W	E	Y
												GAY	NTN	GAY	TGG	GAR	TAY

## Sheet: GH76
	G	N	D	D	Q			G	G	M / L	R	W	Q
EUR1	G	N	D	D	Q			G	G	M	R	W	Q
EUR2	G	N	D	D	Q			G	G	M	R	W	Q
EUR3	G	N	D	D	Q			G	G	L	R	W	Q
EUR4	G	N	D	D	Q			G	G	L	R	W	Q
EUR5	G	N	D	D	Q			G	G	M	R	W	Q
EUR6	G	N	D	D	Q			G	G	L	R	W	Q
EUR7	G	N	D	D	Q			G	G	L	R	W	Q
EUR8	G	N	D	D	Q			G	G	L	R	W	Q
EUR9	G	N	D	D	Q			G	G	L	R	W	Q
EUR10	G	N	D	D	Q			G	G	L	R	W	Q
EUR11	G	N	D	D	Q			G	G	L	R	W	Q
EUR12	G	N	D	D	Q			G	G	M	R	W	Q
EUR13	G	N	D	D	Q			G	G	L	R	W	Q
EUR14	G	N	D	D	Q			G	G	M	R	W	Q
EUR15	G	N	D	D	Q			G	G	L	R	W	Q
EUR16								G	G	L	R	W	Q
EUR18	G	N	D	D	Q
EUR19	G	N	D	D	Q			G	G	L	R	W	Q
EUR20	G	N	D	D	Q
EUR21								G	G	L	R	W	Q
SOR1	G	N	D	D	Q			G	G	L	R	W	Q
SOR2	G	N	D	D	Q
SOR4	G	N	D	D	Q
SOR6	G	N	D	D	Q			G	G	L	R	W	Q
SOR7	G	N	D	D	Q			G	G	L	R	W	Q
SOR8	G	N	D	D	Q			G	G	L	P	W	Q
SOR9	G	N	D	D	Q			G	G	L	H	W	Q
PLEO2	G	N	D	D	Q			G	G	L	K	W	Q
MAG1	G	N	D	D	Q			G	G	L	R	W	Q
SACC2	G	N	D	D	Q			G	G	L	R	W	Q
Concensus	GGN	AAY	GAY	GAY	CAR			GGN	GGN	NUR	MGR	UGG	CAR
